# Supplementary material for: Klotho negatively regulated aerobic glycolysis in colorectal cancer via ERK/HIF1α axis
Source: Cell Commun Signal. 2018 Jun 8;16:26. doi: 10.1186/s12964-018-0241-2 (PMC5994118; doi:10.1186/s12964-018-0241-2)
Supplement: Supplementary file 3 — The clinicopathological information and immunohistochemistry results in the TMA cohort of 185 patients. (XLSX 35 kb) [file 12964_2018_241_MOESM3_ESM.xlsx]

## Sheet: TMA cohort
ID	Age	Age_Group	Gender	Location	KL-intensity	KL-Percentage	KL-IRS	KL	HIF1a-intensity	HIF1a-Persentage	HIF1a-IRS	HIF1a	T	N	M	Stage	Grade	LVI	OS(Months)	OS_status	DFS(Months)	DFS_status
169	76	>=65	Female	Left	3	4	12	High	0	0	0	Low	3	0	0	2	1	Neg	60	0	32	1
400	70	>=65	Male	Right	1	3	3	Low	3	3	9	High	4	1	0	3	1	Neg	65	0	55	1
585	67	>=65	Male	Left	0	0	0	Low	2	4	8	High	4	1	0	3	1	Neg	42	1	30	1
586	77	>=65	Male	Right	2	4	8	High	2	4	8	High	2	0	0	1	1	Neg	77	0	77	0
856	70	>=65	Male	Left	1	3	3	Low	3	3	9	High	3	2	0	3	2	Neg	60	0	45	1
1068	71	>=65	Female	Left	2	4	8	High	1	2	2	Low	2	0	0	2	2	Neg	89	0	89	0
1071	56	<65	Female	Left	2	3	6	High	2	3	6	High	3	0	0	2	1	Neg	60	0	52	1
1239	57	<65	Female	Right	3	4	12	High	3	3	9	High	2	1	0	3	2	Neg	76	0	76	0
1264	82	>=65	Female	Left	1	4	4	Low	3	4	12	High	4	1	0	3	2	Neg	64	0	64	0
1308	69	>=65	Female	Left	3	4	12	High	1	1	1	Low	2	0	0	1	2	Neg	64	0	64	0
1319	70	>=65	Female	Left	0	0	0	Low	2	3	6	High	3	1	0	3	1	Neg	82	0	82	0
1467	58	<65	Female	Left	1	3	3	Low	3	4	12	High	3	2	0	3	1	Neg	28	1	17	1
1535	73	>=65	Male	Left	2	3	6	High	2	4	8	High	3	0	0	2	2	Neg	37	1	26	1
1627	40	<65	Male	Right	2	3	6	High	2	3	6	High	3	2	0	3	2	Neg	88	0	88	0
1662	50	<65	Male	Right	3	3	9	High	2	2	4	Low	3	0	0	2	2	Neg	75	0	75	0
1711	32	<65	Female	Left	2	3	6	High	1	2	2	Low	3	0	0	2	2	Neg	74	0	74	0
1824	77	>=65	Male	Left	2	4	8	High	2	4	8	High	3	0	0	2	1	Neg	75	0	75	0
1842	75	>=65	Male	Left	1	3	3	Low	3	3	9	High	3	1	0	3	1	Neg	62	0	62	0
1920	77	>=65	Male	Left	2	4	8	High	1	3	3	Low	3	0	0	2	1	Neg	77	0	77	0
1984	76	>=65	Female	Left	2	4	8	High	3	3	9	High	3	0	0	2	1	Neg	77	1	64	1
2014	80	>=65	Male	Left	3	4	12	High	3	3	9	High	4	2	0	3	2	Positive	40	1	20	1
2019	75	>=65	Male	Transverse	0	0	0	Low	3	3	9	High	4	1	0	3	2	Neg	60	0	60	0
2105	80	>=65	Female	Left	2	3	6	High	1	4	4	Low	1	0	0	1	1	Neg	74	0	74	0
2207	47	<65	Male	Right	2	4	8	High	1	4	4	Low	4	0	0	2	1	Neg	64	0	64	0
2232	68	>=65	Female	Right	3	3	9	High	2	4	8	High	4	0	0	2	2	Neg	53	0	35	1
2233	57	<65	Female	Right	1	2	2	Low	1	4	4	Low	3	0	0	2	2	Neg	72	0	72	0
2337	49	<65	Female	Right	2	4	8	High	1	4	4	Low	4	0	0	2	1	Neg	57	0	57	0
2390	57	<65	Female	Left	3	3	9	High	2	2	4	Low	4	0	0	2	1	Neg	58	0	58	0
2422	51	<65	Female	Right	3	4	12	High	3	4	12	High	4	2	0	3	1	Neg	22	1	10	1
2601	57	<65	Male	Right	2	3	6	High	1	4	4	Low	3	0	0	2	2	Neg	72	0	72	0
2674	72	>=65	Female	Left	2	3	6	High	1	2	2	Low	2	0	0	1	1	Neg	87	0	87	0
2787	52	<65	Female	Left	3	4	12	High	2	2	4	Low	4	2	0	3	1	Neg	16	1	6	1
2862	72	>=65	Male	Left	2	4	8	High	1	1	1	Low	3	0	0	2	1	Neg	50	1	30	1
2923	72	>=65	Male	Left	1	2	2	Low	0	0	0	Low	2	0	0	1	1	Neg	80	0	80	0
3017	49	<65	Female	Right	2	2	4	Low	3	4	12	High	4	2	0	3	3	Positive	40	1	30	1
3118	48	<65	Female	Left	1	2	2	Low	2	3	6	High	3	2	0	3	2	Neg	60	1	42	1
3119	47	<65	Male	Right	2	4	8	High	0	0	0	Low	2	0	0	1	1	Neg	18	1	6	1
3136	84	>=65	Female	Right	0	0	0	Low	1	4	4	Low	3	2	0	3	1	Neg	63	0	63	0
3137	49	<65	Male	Right	3	3	9	High	3	2	6	High	4	1	0	3	1	Neg	63	0	63	0
3164	53	<65	Female	Right	2	4	8	High	0	0	0	Low	3	0	0	2	1	Neg	55	0	43	1
3166	73	>=65	Male	Right	3	2	6	High	2	3	6	High	3	2	0	3	1	Neg	47	1	19	1
3212	57	<65	Female	Left	2	4	8	High	1	2	2	Low	2	0	0	1	2	Neg	60	0	42	1
3213	71	>=65	Female	Right	2	3	6	High	1	4	4	Low	3	0	0	2	2	Neg	71	1	45	1
3214	60	<65	Female	Right	2	3	6	High	1	4	4	Low	4	0	0	2	3	Neg	74	0	74	0
3666	46	<65	Female	Right	3	3	9	High	0	0	0	Low	3	0	0	2	1	Neg	87	0	87	0
3766	71	>=65	Male	Transverse	1	4	4	Low	1	4	4	Low	4	1	0	3	1	Neg	60	0	60	0
3837	81	>=65	Female	Transverse	2	4	8	High	2	3	6	High	4	2	0	3	2	Neg	45	1	30	1
3839	85	>=65	Male	Right	3	3	9	High	3	4	12	High	4	1	0	3	2	Neg	61	0	40	1
3962	73	>=65	Female	Right	4	2	8	High	2	3	6	High	4	1	0	3	2	Neg	64	1	38	1
3964	70	>=65	Male	Transverse	2	4	8	High	2	4	8	High	3	0	0	2	2	Neg	74	0	74	0
4045	78	>=65	Female	Right	3	3	9	High	2	4	8	High	4	0	0	2	1	Neg	60	0	60	0
4107	67	>=65	Female	Right	3	1	3	Low	2	4	8	High	4	1	0	3	2	Positive	66	1	48	1
4133	61	<65	Female	Left	1	3	3	Low	2	4	8	High	4	2	0	3	2	Positive	32	1	17	1
4157	22	<65	Female	Left	1	3	3	Low	2	4	8	High	4	0	0	2	1	Neg	73	0	73	0
4260	71	>=65	Female	Left	0	0	0	Low	3	4	12	High	3	1	0	3	1	Neg	86	0	86	0
4277	73	>=65	Female	Left	1	4	4	Low	1	4	4	Low	3	0	0	2	1	Neg	74	0	74	0
4409	74	>=65	Male	Transverse	2	3	6	High	2	4	8	High	3	0	0	2	1	Neg	74	0	74	0
4428	81	>=65	Male	Right	3	4	12	High	2	2	4	Low	3	0	0	2	1	Neg	62	0	62	0
4519	78	>=65	Male	Left	3	3	9	High	1	4	4	Low	2	0	0	1	1	Neg	86	0	86	0
4639	74	>=65	Female	Left	1	2	2	Low	2	3	6	High	3	1	0	3	1	Neg	73	0	73	0
4707	77	>=65	Male	Left	2	3	6	High	1	3	3	Low	2	0	0	1	2	Neg	75	0	75	0
4708	82	>=65	Female	Right	3	3	9	High	3	3	9	High	1	1	0	3	3	Neg	32	1	32	0
4858	44	<65	Female	Right	2	4	8	High	3	4	12	High	4	1	0	3	2	Neg	50	1	36	1
4906	60	<65	Male	Right	3	3	9	High	3	2	6	High	4	1	0	3	1	Neg	73	0	48	1
4960	67	>=65	Female	Left	2	4	8	High	3	3	9	High	4	0	0	2	3	Neg	55	1	45	1
5096	57	<65	Male	Rectal	3	4	12	High	2	4	8	High	3	0	0	2	1	Neg	61	0	61	0
5143	63	<65	Male	Left	1	4	4	Low	3	4	12	High	4	1	0	3	2	Neg	55	1	25	1
5185	78	>=65	Male	Left	2	3	6	High	1	3	3	Low	2	0	0	1	1	Neg	83	0	83	0
5197	73	>=65	Female	Left	3	3	9	High	3	2	6	High	3	0	0	2	2	Neg	73	0	73	0
5261	74	>=65	Male	Right	3	3	9	High	2	2	4	Low	3	0	0	2	2	Neg	44	0	28	1
5293	59	<65	Female	Left	2	3	6	High	1	2	2	Low	3	0	0	2	1	Neg	61	0	61	0
5306	59	<65	Female	Left	4	2	8	High	3	3	9	High	4	1	0	3	1	Positive	82	0	82	0
5422	73	>=65	Female	Left	3	3	9	High	0	0	0	Low	4	0	0	2	1	Neg	61	0	61	0
5519	66	>=65	Female	Left	0	0	0	Low	3	3	9	High	4	0	0	3	1	Neg	82	1	40	1
5540	53	<65	Female	Right	2	2	4	Low	3	3	9	High	4	2	0	3	1	Neg	45	1	18	1
5601	47	<65	Male	Left	3	4	12	High	2	4	8	High	4	0	0	2	1	Neg	84	0	84	0
5604	80	>=65	Female	Transverse	2	3	6	High	1	4	4	Low	3	0	0	2	1	Neg	84	0	84	0
5673	73	>=65	Male	Left	1	3	3	Low	2	4	8	High	3	2	0	3	3	Neg	30	1	21	1
5716	88	>=65	Male	Transverse	2	4	8	High	1	1	1	Low	4	0	0	2	1	Neg	46	0	35	1
5757	63	<65	Male	Left	3	3	9	High	3	3	9	High	4	0	0	2	1	Neg	55	1	38	1
5888	60	<65	Female	Right	3	3	9	High	2	2	4	Low	3	0	0	2	1	Neg	60	0	60	0
6058	42	<65	Female	Transverse	2	4	8	High	2	3	6	High	4	0	0	3	3	Neg	83	0	83	0
6081	70	>=65	Female	Rectal	2	3	6	High	1	4	4	Low	1	1	0	3	1	Neg	60	0	60	0
6083	65	>=65	Male	Left	3	3	9	High	3	3	9	High	4	2	0	3	1	Neg	48	1	48	0
6160	85	>=65	Female	Right	2	3	6	High	3	3	9	High	3	0	0	2	2	Neg	71	1	58	1
6199	75	>=65	Male	Right	2	3	6	High	2	4	8	High	3	0	0	2	1	Neg	49	0	49	0
6259	60	<65	Female	Left	1	2	2	Low	2	3	6	High	4	1	0	3	2	Neg	40	1	21	1
6300	65	>=65	Female	Rectal	3	3	9	High	1	3	3	Low	3	0	0	2	1	Neg	36	0	36	0
6324	67	>=65	Male	Rectal	0	0	0	Low	3	3	9	High	4	0	0	2	1	Neg	40	1	28	1
6385	72	>=65	Male	Right	3	4	12	High	1	1	1	Low	3	1	0	3	1	Neg	60	0	60	0
6388	78	>=65	Male	Left	3	4	12	High	1	2	2	Low	3	0	0	2	3	Neg	57	1	40	1
6633	67	>=65	Male	Left	1	3	3	Low	3	4	12	High	4	2	0	3	2	Neg	36	1	10	1
6634	74	>=65	Male	Left	2	4	8	High	1	2	2	Low	2	1	0	3	1	Neg	58	0	58	0
6641	68	>=65	Male	Left	0	0	0	Low	1	4	4	Low	3	1	0	3	1	Neg	71	0	71	0
6642	80	>=65	Male	Right	2	3	6	High	2	4	8	High	3	0	0	2	3	Neg	72	0	72	0
6687	80	>=65	Female	Left	3	3	9	High	1	4	4	Low	1	0	0	1	1	Neg	60	0	60	0
6745	68	>=65	Female	Right	3	3	9	High	2	4	8	High	4	1	0	3	2	Neg	58	0	58	0
6851	78	>=65	Male	Right	2	3	6	High	2	4	8	High	4	0	0	2	1	Neg	51	0	51	0
6852	56	<65	Male	Left	2	4	8	High	1	4	4	Low	4	0	0	2	1	Neg	60	0	60	0
6864	75	>=65	Female	Right	3	4	12	High	3	4	12	High	4	1	0	3	1	Neg	23	1	10	1
6877	57	<65	Male	Left	3	4	12	High	3	2	6	High	4	1	0	3	2	Neg	60	0	60	0
6958	79	>=65	Male	Right	0	0	0	Low	2	4	8	High	4	0	0	2	2	Neg	36	1	26	1
6967	68	>=65	Male	Right	2	4	8	High	2	4	8	High	3	1	0	3	2	Neg	56	0	56	0
7231	62	<65	Male	Right	3	4	12	High	0	0	0	Low	4	0	0	2	2	Neg	82	0	82	0
7243	45	<65	Male	Rectal	3	3	9	High	2	4	8	High	3	0	0	2	1	Neg	59	0	59	0
7336	70	>=65	Male	Left	3	3	9	High	1	2	2	Low	3	0	0	2	2	Neg	59	0	59	0
7399	77	>=65	Female	Left	0	0	0	Low	3	3	9	High	4	1	0	3	2	Neg	30	1	12	1
7514	59	<65	Male	Rectal	3	2	6	High	2	4	8	High	3	1	0	3	1	Neg	59	0	59	0
7547	75	>=65	Female	Left	2	4	8	High	1	1	1	Low	1	0	0	1	1	Neg	82	0	82	0
7624	66	>=65	Male	Left	0	0	0	Low	2	4	8	High	4	2	0	3	2	Neg	30	1	18	1
7625	74	>=65	Female	Right	2	4	8	High	1	4	4	Low	3	0	0	2	2	Neg	55	0	55	0
7788	50	<65	Female	Left	2	4	8	High	1	2	2	Low	2	0	0	1	1	Neg	72	0	72	0
7840	51	<65	Female	Left	1	4	4	Low	1	4	4	Low	4	1	0	3	2	Neg	48	1	30	1
7869	74	>=65	Male	Right	3	3	9	High	3	2	6	High	4	1	0	3	1	Neg	60	0	60	0
7947	79	>=65	Female	Right	2	4	8	High	1	4	4	Low	2	0	0	1	1	Neg	80	0	80	0
7992	34	<65	Female	Left	3	3	9	High	3	2	6	High	3	1	0	3	2	Neg	50	0	50	0
8001	79	>=65	Female	Transverse	2	4	8	High	1	4	4	Low	2	0	0	1	1	Neg	80	0	80	0
8002	95	>=65	Female	Transverse	2	3	6	High	1	4	4	Low	3	0	0	2	1	Neg	83	0	83	0
8224	81	>=65	Female	Left	4	2	8	High	3	3	9	High	1	1	0	3	2	Neg	67	1	52	1
8247	81	>=65	Female	Right	2	4	8	High	3	3	9	High	3	1	0	3	2	Neg	12	1	6	1
8380	63	<65	Female	Left	1	4	4	Low	2	3	6	High	4	0	0	2	1	Neg	81	1	65	1
8397	48	<65	Male	Rectal	2	3	6	High	0	0	0	Low	1	0	0	1	1	Neg	58	0	58	0
8398	84	>=65	Male	Right	3	4	12	High	0	0	0	Low	3	0	0	2	1	Neg	54	0	54	0
8434	54	<65	Female	Rectal	4	2	8	High	3	4	12	High	4	1	0	3	2	Neg	48	0	48	0
8440	54	<65	Male	Right	2	3	6	High	1	4	4	Low	3	0	0	2	3	Neg	70	0	70	0
8577	71	>=65	Male	Right	3	4	12	High	2	4	8	High	3	0	0	2	1	Neg	81	0	81	0
8717	77	>=65	Female	Rectal	2	4	8	High	2	3	6	High	3	0	0	2	2	Neg	50	0	50	0
8718	55	<65	Male	Right	3	3	9	High	1	4	4	Low	2	0	0	1	2	Neg	57	0	57	0
8719	40	<65	Male	Transverse	3	3	9	High	1	4	4	Low	3	2	0	3	3	Neg	42	1	28	1
8769	80	>=65	Male	Right	1	4	4	Low	3	3	9	High	4	1	0	3	3	Neg	36	1	20	1
8828	78	>=65	Female	Right	3	4	12	High	0	0	0	Low	4	0	0	2	2	Neg	81	0	81	0
8878	78	>=65	Male	Left	2	3	6	High	1	3	3	Low	3	0	0	2	1	Neg	82	0	82	0
9025	61	<65	Female	Right	3	4	12	High	3	4	12	High	4	2	0	3	2	Neg	53	0	53	0
9077	56	<65	Female	Transverse	3	4	12	High	1	1	1	Low	3	0	0	2	1	Neg	67	1	42	1
9232	81	>=65	Female	Right	0	0	0	Low	2	4	8	High	4	0	0	2	2	Neg	81	0	81	0
9327	65	>=65	Male	Left	1	2	2	Low	0	0	0	Low	3	0	0	2	1	Neg	80	0	80	0
9328	74	>=65	Female	Left	1	2	2	Low	0	0	0	Low	3	0	0	2	1	Neg	80	0	80	0
9374	72	>=65	Female	Left	1	3	3	Low	2	4	8	High	4	0	0	2	1	Neg	81	0	81	0
9562	57	<65	Female	Left	4	2	8	High	2	3	6	High	4	1	0	3	2	Neg	42	1	34	1
9570	81	>=65	Male	Right	3	4	12	High	0	0	0	Low	2	0	0	1	1	Neg	69	0	69	0
9601	66	>=65	Female	Right	2	4	8	High	1	4	4	Low	3	1	0	3	1	Neg	70	0	70	0
9695	67	>=65	Male	Right	1	2	2	Low	2	3	6	High	4	1	0	3	1	Neg	68	0	68	0
9827	71	>=65	Female	Left	3	3	9	High	2	4	8	High	4	2	0	3	2	Neg	20	1	10	1
9908	56	<65	Male	Right	3	3	9	High	3	2	6	High	4	0	0	2	1	Neg	68	0	68	0
9909	55	<65	Male	Right	3	2	6	High	3	4	12	High	4	1	0	3	1	Neg	52	1	29	1
10152	68	>=65	Female	Right	2	4	8	High	3	4	12	High	4	0	0	2	1	Neg	79	0	79	0
10179	63	<65	Female	Left	3	3	9	High	1	1	1	Low	2	0	0	1	2	Neg	69	0	69	0
10182	82	>=65	Male	Left	1	4	4	Low	3	3	9	High	4	1	0	3	2	Neg	67	0	67	0
10209	56	<65	Male	Rectal	3	2	6	High	3	4	12	High	3	1	0	3	1	Neg	55	0	55	0
10242	39	<65	Female	Left	3	4	12	High	2	4	8	High	3	1	0	3	2	Neg	69	0	38	1
10375	76	>=65	Female	Right	2	3	6	High	0	0	0	Low	3	0	0	2	2	Neg	68	0	68	0
10431	74	>=65	Female	Left	3	4	12	High	0	0	0	Low	2	0	0	1	3	Neg	68	0	68	0
10432	77	>=65	Male	Left	2	4	8	High	2	4	8	High	3	1	0	3	1	Neg	68	0	68	0
10488	73	>=65	Female	Left	3	3	9	High	0	0	0	Low	4	0	0	2	2	Neg	67	0	67	0
10545	65	>=65	Female	Left	3	4	12	High	1	2	2	Low	3	0	0	2	1	Neg	69	0	69	0
10707	61	<65	Female	Right	3	3	9	High	0	0	0	Low	2	0	0	1	1	Neg	80	0	80	0
10722	52	<65	Male	Left	3	3	9	High	1	3	3	Low	2	0	0	1	2	Neg	46	1	35	1
10760	40	<65	Female	Left	1	2	2	Low	2	4	8	High	4	1	0	3	3	Positive	41	1	21	1
10783	48	<65	Female	Right	2	4	8	High	0	0	0	Low	3	0	0	2	1	Neg	67	0	67	0
10831	68	>=65	Male	Left	1	3	3	Low	0	0	0	Low	2	0	0	1	1	Neg	79	0	79	0
10837	70	>=65	Female	Right	3	3	9	High	2	4	8	High	4	0	0	2	1	Neg	66	0	66	0
11158	85	>=65	Female	Right	3	3	9	High	2	4	8	High	4	0	0	2	1	Neg	65	0	65	0
11192	67	>=65	Female	Transverse	3	4	12	High	1	1	1	Low	3	1	0	3	3	Neg	79	0	79	0
11227	69	>=65	Female	Left	0	0	0	Low	2	4	8	High	4	1	0	3	1	Neg	67	0	50	1
11343	64	<65	Male	Left	2	4	8	High	0	0	0	Low	4	0	0	2	2	Neg	78	0	78	0
11345	72	>=65	Female	Transverse	1	4	4	Low	2	3	6	High	4	0	0	2	2	Neg	77	0	77	0
11468	63	<65	Female	Transverse	1	1	1	Low	0	0	0	Low	3	0	0	2	2	Neg	77	0	77	0
11706	49	<65	Female	Left	2	4	8	High	1	4	4	Low	3	0	0	2	1	Neg	78	0	78	0
11719	48	<65	Female	Right	1	2	2	Low	1	4	4	Low	3	0	0	2	3	Neg	23	1	5	1
11765	45	<65	Female	Right	1	4	4	Low	3	4	12	High	4	0	0	2	2	Neg	78	0	78	0
11766	50	<65	Female	Left	2	3	6	High	2	3	6	High	4	0	0	2	1	Neg	78	0	78	0
11948	58	<65	Male	Left	2	4	8	High	2	4	8	High	4	2	0	3	3	Neg	40	1	28	1
12363	62	<65	Male	Right	1	4	4	Low	0	0	0	Low	3	0	0	2	2	Neg	76	0	76	0
12487	55	<65	Male	Left	3	4	12	High	0	0	0	Low	4	0	0	2	2	Neg	64	0	36	1
12532	80	>=65	Male	Right	3	3	9	High	2	4	8	High	4	1	0	3	2	Neg	42	1	20	1
12657	40	<65	Female	Rectal	3	3	9	High	2	4	8	High	3	1	0	3	2	Neg	72	0	72	0
12840	74	>=65	Male	Left	3	1	3	Low	2	4	8	High	4	1	0	3	1	Positive	46	1	46	0
12903	72	>=65	Female	Right	1	3	3	Low	3	4	12	High	4	1	0	3	3	Positive	19	1	10	1
13182	68	>=65	Male	Left	3	2	6	High	3	3	9	High	4	2	0	3	2	Positive	37	1	13	1
13404	81	>=65	Male	Transverse	2	4	8	High	2	3	6	High	4	2	0	3	2	Neg	39	1	16	1
13492	63	<65	Female	Right	2	4	8	High	0	0	0	Low	2	0	0	1	2	Neg	71	0	71	0
13494	49	<65	Male	Right	3	4	12	High	3	3	9	High	4	0	0	2	1	Neg	69	0	69	0
13662	70	>=65	Female	Right	3	3	9	High	3	4	12	High	4	2	0	3	3	Positive	52	1	36	1
13866	63	<65	Female	Right	1	4	4	Low	3	3	9	High	4	2	0	3	3	Neg	38	1	10	1
14397	75	>=65	Female	Left	2	2	4	Low	3	4	12	High	3	2	0	3	2	Positive	27	1	11	1

## Sheet: PET-CT cohort
ID	Klexpression	KL-intensity	KL-Percentage	KL-IRS	SUVmax					Primaysite	Age	Gender	Dataofdiagnosis	CEA	Tumorsize	Grade	Tstage	Lymphovascularinvasion	Perineuralinvasion	Nstage	OS	DFS	OSstatus	DFSstatus
212283	1	1	2	2	22.5					2	61	2	2014.09.16	1.43	6.0×3.2×1.5cm。	2	4	1	0	0	13	13	0	0
260563	1	1	3	3	12.8					2	61	1	2009.06.02	9.9	4×3 ×1.5 cm （长径×横径×纵径cm）	1	4	1	1	0	11	3	0	0
261883	1	2	2	4	10.3					2	64	1	2009.07.20	1.78	3×2.5 ×2 cm （长径×横径×纵径cm）	2	4	1	1	0	63	63	0	0
267086	2	3	3	9	9.2					1	54	1	2009.09.15	2.56	3.5×3 ×0.6 cm （长径×横径×纵径cm）	1	3	1	1	0	62	62	0	0
269060	1	1	2	2	12.5					1	37	1	2009.11.18	8.9	3.4×2.6×1.5cm。	1	4	1	0	0	18	7	1	1
281444	1	1	1	1	2.8					1	55	1	2010.06.25	85.26	2×1.5×1cm。	2	3	1	0	1	63	63	0	0
283180	1	0	0	0	16.5					2	48	1	2010.12.21	5.28	3×2×0.6cm。	1	3	0	1	0	57	57	0	0
286535	1	1	1	1	14.9					1	46	1	2010.09.08	2.15	4×3×0.6cm。	1	4	0	0	0	57	27	0	0
287009	2	3	4	12	17					2	42	1	2010.09.14	2.28	4×2.5×0.6cm。	1	4	0	1	1	61	61	0	0
288712	1	1	2	2	19.1					1	43	1	2010.10.18	53.01	3×2×0.5cm。	1	4	0	0	1	18	11	1	1
289028	1	0	0	0	15.7					1	61	2	2010.10.26	3.33	6×5×3cm。	2	3	1	0	0	60	60	0	0
294476	1	1	2	2	21.4					1	60	1	2010.12.08	4.56	4×3.5×1cm。	1	4	0	0	0	52	31	1	1
296446	1	1	3	3	16.1					2	68	1	2011.01.21	141.32	4×2×0.8cm。	2	4	1	1	1	11	4	1	1
311499	2	2	3	6	11.3					1	35	1	2011.08.19	3.36	3.7×3×0.8cm。	1	4	1	0	0	50	50	0	0
322707	1	1	1	1	15.9					1	44	1	2012.02.20	2.7	8×6×2.5cm。	1	4	1	0	1	43	43	0	0
325433	1	1	2	2	7.4					1	60	1	2012.04.05	4.8	3×3.5×1.2cm。	1	4	0	0	0	42	42	0	0
329325	1	1	1	1	20.8					1	24	2	2012.05.21	2.31	6×8×1cm。	2	4	0	0	0	29	17	1	1
339963	2	3	4	12	8.1					2	66	1	2014.01.16	1.26	3.0×2.0×0.5cm。	1	4	0	0	1	20	20	0	0
341391	1	1	3	3	12.8					1	48	1	2013.05.07	0.5	2*2.2cm。	2	4	1	0	0	29	29	0	0
345139	1	1	1	1	7.6					1	71	1	2012.10.26	0.99	7.0×3.5×1.5cm。	1	4	0	0	0	36	36	0	0
353634	1	1	2	2	13.3					2	48	1	2013.01.14	15.29	4.5×4×1cm	1	3	0	0	1	33	16	1	1
356251	2	3	3	9	9.5					1	42	2	2013.06.13	2.24	2.5×0.8×0.8cm。	1	4	1	0	1	27	27	0	1
356370	2	2	4	8	7.1					1	41	2	2013.11.13	1.89	6×4×1cm。	1	2	0	0	0	24	24	0	0
361653	1	2	1	2	7.3					2	70	1	2013.09.29	1.75	2.5×2×1cm。	1	3	0	0	0	25	25	0	0
365873	1	0	0	0	10					1	52	2	2013.07.01	#NULL!	4.5×4×2.5cm	1	3	0	0	0	27	27	0	0
366030	2	3	4	12	12.7					1	70	1	2013.06.27	0.8	13×7×2.0cm	2	3	0	0	0	27	27	0	0
366090	1	1	1	1	11					2	28	1	2013.06.28	2.45	2*1.5*0.5cm	2	4	1	0	0	27	27	0	0
366452	1	1	2	2	12.2					1	42	1	2013.06.17	10.74	4.5×3.5×0.6cm	2	4	1	1	0	28	28	0	0
372203	1	1	1	1	14.4					1	54	1	2013.07.31	414.6	5.5×4.0×0.9cm	2	4	1	1	1	27	27	0	1
372238	1	1	2	2	18					2	82	1	2013.08.01	18.08	2.6×2.0×0.7cm	1	3	0	0	0	27	18	0	1
372263	1	2	2	4	23.2					1	52	1	2013.08.01	3	6×4.5×1.5cm	1	3	0	0	0	27	16	1	1
372416	1	0	0	0	12.2					2	72	1	2013.07.16	1.93	2.3×2×0.8cm	1	2	0	0	0	27	27	0	0
372529	2	2	3	6	13.4					2	60	1	2013.07.18	3.81	3*3*0.7cm	1	4	1	0	0	27	27	0	0
373002	1	1	1	1	17					1	62	2	2013.07.23	2.67	3.2×3.2×0.5cm	1	2	0	1	1	27	27	0	0
375406	2	2	4	8	9.7					1	59	2	2013.08.09	37.62	4×2.5×0.8cm	2	4	1	0	0	27	27	0	0
375646	1	1	2	2	14.1					1	41	1	2013.08.07	4.2	6×3.5×1.7cm	1	4	0	0	0	27	27	0	0
382151	2	3	3	9	17.4					2	70	1	2013.11.15	10.32	2.0×1.8×1.0cm。	1	3	0	1	0	24	24	0	0
383821	2	3	3	9	23.8					1	59	1	2013.12.02	2.32	3×5.8×0.8cm 3×4×0.5cm。	1	3	1	0	0	18	13	1	1
386639	2	3	3	9	10.9					1	49	2	2013.12.30	4.75	2.0×1.0×0.5cm。	1	3	1	1	1	22	22	0	0
387918	2	3	2	6	5.7					1	59	2	2014.02.07	1.62	12×3.8×2.2cm，蒂长7cm，宽1-1.5cm，头部分叶状，大小分别为3×2×1.5cm和2×1×1cm。	2	4	1	0	0	20	20	0	0
389380	2	2	3	6	9.4					1	63	1	2014.01.29	3.5	4×5×0.8cm。	1	3	0	0	1	20	20	0	0
391472	2	3	3	9	14.2					1	86	1	2014.02.07	0.69	2×1.8×0.5cm。	1	1	0	0	0	20	20	0	0
391791	2	3	4	12	9.9					1	65	2	2014.02.10	1.9	3×2.2×1.2cm。	1	3	0	1	0	20	20	0	0
392859	2	3	4	12	8.1					1	56	2	2014.02.19	2.02	4×2.5×0.8cm。肿块部分被取走	1	3	0	0	1	20	20	0	0
393060	2	2	4	8	14.5					1	58	1	2014.02.24	3.85	3.5×2.5×1.5cm。	1	2	0	0	0	13	9	1	1
393140	2	3	3	9	9.5					1	60	2	2014.02.25	3.21	5×5×2cm。	2	3	0	1	1	17	11	1	1
393273	2	3	3	9	10.5					1	52	1	2014.02.26	1.37	2.5×5×0.8cm。	2	3	0	1	0	20	20	0	0
393697	2	2	3	6	6.7					2	56	2	2014.03.04	1.36	3.5×2×0.5cm。	1	3	1	0	1	21	21	0	0
394236	2	2	4	8	10.3					1	58	2	2014.03.06	1.09	5.5*3.5*2.5cm。	1	1	0	0	0	20	20	0	0
395766	1	2	1	2	13.5					2	47	2	2014.03.25	#NULL!	4×4×1.5cm。	1	2	0	0	0	19	19	0	0
396333	1	1	3	3	19.2					1	42	2	2014.03.28	#NULL!	5×3×1cm。	1	4	1	1	1	19	19	0	0
396610	2	1	4	4	16.9					1	56	2	2014.04.02	#NULL!	4.6×4×2cm。	1	3	0	0	0	19	19	0	0
396782	2	1	2	2	12.3					2	61	2	2014.04.08	#NULL!	2*2*1.8cm。	1	1	0	0	0	19	19	0	0
396938	2	3	3	9	6.4					1	53	1	2014.04.10	1.88	4.5×4.5×1cm。	1	3	0	0	0	19	19	0	0
396961	2	2	3	6	5.5					2	61	1	2014.09.09	#NULL!	2.5×2.5×0.7cm。	2	3	1	1	0	13	13	0	0
399546	1	1	2	2	11.3					1	62	1	2014.05.08	3.21	6×6×2cm。	1	3	0	0	0	18	18	0	0
404587	2	2	4	8	9.6					1	53	1	2014.07.02	2.03	3.0*2.8*1.8cm。	1	2	0	0	0	16	16	0	0
405275	1	0	0	0	24.8					2	63	1	2014.09.11	1.78	3*2.9cm。	1	2	0	0	0	14	1	0	1
405716	2	2	4	8	13.8					1	61	1	2014.07.11	1.44	2.8*1.5*1.5cm	1	3	1	0	0	16	16	0	0
406719	2	2	3	6	13.3					1	64	2	2014.07.22	2.65	5.2×4.0×1.5cm	2	4	0	0	0	15	15	0	0
407029	2	2	2	4	12.4					1	35	1	2014.07.24	3.56	2.7×5.2×1.8cm。	1	2	0	0	0	16	16	0	0
408730	2	3	2	6	13.2					1	53	1	2014.08.11	17.36	1.6×2.0×0.5cm	1	3	0	0	0	15	15	0	0
409005	1	2	2	4	9.5					1	64	1	2014.08.13	3.6	3.3×3.0 ×1.6 cm （长径×横径×纵径cm）	2	4	0	0	0	15	15	0	0
410387	2	3	3	9	17.2					1	48	1	2014.08.28	6.99	2.5×2.0×1.5cm。	1	3	0	0	0	14	14	0	0
410549	2	2	4	8	10.6					1	80	2	2014.08.27	5.77	4×3×1cm。	2	2	0	0	0	14	14	0	0
413970	2	2	4	8	12.5					1	69	2	2014.09.18	52.22	5.5×3.0×1.2cm	2	2	0	0	0	14	14	0	0
414418	2	2	3	6	10.5					1	74	1	2014.09.17	1.58	1.5×1.5×1.0cm。	1	3	0	0	0	14	14	0	0
414925	2	2	3	6	8.4					1	70	1	2014.10.08	5.06	3.2×2.8×1.5cm。	1	3	0	0	0	13	13	0	0
415220	2	3	3	9	18					1	43	1	2014.09.25	2.12	4×2.5×2.0cm。	1	3	0	0	0	13	13	0	0
415702	2	3	4	12	9.5					1	44	1	2014.10.08	1.2	3.6×2.5×1.3cm	1	2	1	0	0	13	13	0	0
420452	2	2	4	8	18.4					1	72	2	2014.10.24	15.7	4×3×2cm。	2	4	0	0	0	10	2	1	1
